# Supplementary material for: Whole Genome Sequencing of Extended-Spectrum Beta-Lactamase (ESBL)-Producing Escherichia coli Isolated From a Wastewater Treatment Plant in China
Source: Front Microbiol. 2019 Aug 2;10:1797. doi: 10.3389/fmicb.2019.01797 (PMC6688389; doi:10.3389/fmicb.2019.01797)
Supplement: Supplementary file 2 [file Table_1.XLSX]

## Sheet: Sheet1
Table S1. Annotation of contigs which contain blaCTX-M genes in 18 E. coli strains
Strain	GenBank Accesion No.	Type	Start	Stop	Strand	Function	ARGs types
R1	PSRU01000065.1	peg	398	520	+	hypothetical protein
		peg	687	565	-	hypothetical protein
		peg	682	1542	+	Beta-lactamase (EC 3.5.2.6)	blaCTX-M-14
R2	PSRV01000020.1	peg	156	656	+	Antirestriction protein ArdA
		peg	640	783	+	hypothetical protein
		peg	1389	1823	+	FIG01046738: hypothetical protein
		peg	1916	2182	+	YDFB protein
		peg	2359	2748	+	CcgAII protein
		peg	2745	3635	+	Mobile element protein
		peg	3764	3880	+	hypothetical protein
		peg	4162	3911	-	FIG00642528: hypothetical protein
		peg	4342	4196	-	FIG01046993: hypothetical protein
		peg	4742	5590	+	Z1226 protein
		peg	6011	5676	-	FIG01047424: hypothetical protein
		peg	6244	6576	+	Nickel ABC transporter, periplasmic nickel-binding protein NikA (TC 3.A.1.5.3)
		peg	6588	9308	+	involved in conjugative DNA transfer
		peg	11829	9529	-	FIG00640314: hypothetical protein
		peg	12934	11810	-	TrbB protein
		peg	14211	12931	-	TrbA
		peg	14888	15139	+	hypothetical protein
		peg	15378	15202	-	FIG00641806: hypothetical protein
		peg	15995	15528	-	putative nuclease
		peg	16165	15992	-	hypothetical protein
		peg	16154	16777	+	FIG00641946: hypothetical protein
		peg	17190	16975	-	FIG00643543: hypothetical protein
		peg	17562	17194	-	FIG00641173: hypothetical protein
		peg	17765	17574	-	hypothetical protein
		peg	18140	17853	-	FIG00642036: hypothetical protein
		peg	18425	18577	+	post-segregation killing protein
		peg	20301	18715	-	COG0568: DNA-directed RNA polymerase, sigma subunit (sigma70/sigma32)
		peg	21012	20575	-	surface exclusion protein
		peg	23481	21316	-	IncI1 plasmid conjugative transfer integral membrane protein TraY
		peg	24125	23556	-	IncI1 plasmid conjugative transfer protein TraX
		peg	25162	24122	-	IncI1 plasmid conjugative transfer protein TraW
		peg	25905	25285	-	IncI1 plasmid conjugative transfer protein TraV
		peg	28949	25905	-	IncI1 plasmid conjugative transfer protein TraU
		peg	29000	29251	+	FIG00644353: hypothetical protein
		peg	29870	29244	-	IncI1 plasmid conjugative transfer protein TraT
		peg	30228	29977	-	IncI1 plasmid conjugative transfer protein TraS
		peg	30683	30285	-	IncI1 plasmid conjugative transfer protein TraR
		peg	31260	30730	-	IncI1 plasmid conjugative transfer protein TraQ
		peg	31970	31257	-	IncI1 plasmid conjugative transfer protein TraP
		peg	33304	31967	-	IncI1 plasmid conjugative transfer protein TraO
		peg	34282	33308	-	IncI1 plasmid conjugative transfer protein TraN
		peg	34988	34293	-	IncI1 plasmid conjugative transfer protein TraM
		peg	35350	35000	-	IncI1 plasmid conjugative transfer protein TraL
		peg	39239	35367	-	IncI1 plasmid conjugative transfer DNA primase
		peg	40147	39782	-	hypothetical protein
		peg	40781	40344	-	Mobile element protein
		peg	41721	40861	-	Beta-lactamase (EC 3.5.2.6)	blaCTX-M-14
		peg	41716	41838	+	hypothetical protein
		peg	42005	41883	-	hypothetical protein
		peg	43248	41986	-	Mobile element protein
		peg	43950	43660	-	IncI1 plasmid conjugative transfer protein TraK
		peg	45095	43947	-	IncI1 plasmid conjugative transfer protein TraJ, related to pilus biogenesis/retracton protein
		peg	45915	45079	-	IncI1 plasmid conjugative transfer protein TraI
		peg	46331	45912	-	IncI1 plasmid conjugative transfer protein TraH
		peg	47676	46474	-	IncI1 plasmid conjugative transfer protein TraF
		peg	48599	47778	-	IncI1 plasmid conjugative transfer protein TraE
		peg	49936	48812	-	Shufflon-specific DNA recombinase
		peg	50075	50230	+	hypothetical protein
		peg	51042	50773	-	hypothetical protein
		peg	51171	51467	+	IncI1 plasmid conjugative transfer pilus-tip adhesin protein PilV
		peg	52794	51472	-	IncI1 plasmid conjugative transfer pilus-tip adhesin protein PilV
		peg	53303	52812	-	Type-IV sectretion leader peptidase/N-methyltransferase
		peg	53939	53454	-	IncI1 plasmid conjugative transfer putative membrane protein PilT
		peg	54520	53984	-	IncI1 plasmid conjugative transfer prepilin PilS
		peg	55676	54582	-	IncI1 plasmid conjugative transfer inner membrane protein PilR
		peg	57186	55678	-	IncI1 plasmid conjugative transfer ATPase PilQ
		peg	57747	57289	-	IncI1 plasmid pilus assembly protein PilP
		peg	59032	57737	-	IncI1 plasmid pilus assembly protein PilO
		peg	60672	59053	-	IncI1 plasmid conjugative transfer lipoprotein PilN
		peg	61141	60704	-	IncI1 plasmid conjugative transfer protein PilM
		peg	62215	61145	-	IncI1 plasmid conjugative transfer protein PilL
		peg	63358	63215	-	hypothetical protein
		peg	63658	63512	-	hypothetical protein
		peg	64287	63625	-	IncI1 plasmid conjugative transfer protein TraC
		peg	65068	64427	-	IncI1 plasmid conjugative transfer NusG-type transcription antiterminator TraB
		peg	65771	66643	+	RepA1
		peg	67103	66948	-	hypothetical protein
		peg	67338	67496	+	FIG00643981: hypothetical protein
		peg	67551	67820	+	Prevent host death protein, Phd antitoxin # D
		peg	67817	68098	+	YacB
		peg	68407	68294	-	hypothetical protein
		peg	68686	69522	+	Colanic acid biosynthesis acetyltransferase WcaB (EC 2.3.1.-)
		peg	70397	69804	-	FIG00644632: hypothetical protein
		peg	70751	72097	+	FIG00641828: hypothetical protein
		peg	72452	72267	-	hypothetical protein
		peg	72429	73133	+	Mobile element protein
		peg	73880	73743	-	hypothetical protein
		peg	75844	74573	-	Error-prone, lesion bypass DNA polymerase V (UmuC)
		peg	76281	75844	-	Error-prone repair protein UmuD
		peg	76526	76278	-	FIG00640646: hypothetical protein
		peg	76945	77847	+	FIG01048508: hypothetical protein
		peg	78125	78000	-	hypothetical protein
		peg	78232	78915	+	Adenine-specific methyltransferase (EC 2.1.1.72)
		peg	78916	79137	+	putative cytoplasmic protein
		peg	79151	79585	+	YcgB
		peg	79630	80607	+	FIG00638373: hypothetical protein
R3	PSRW01000138.1	peg	41	529	+	transposase
		peg	1529	504	-	Probable tonB-dependent receptor yncD precursor
		peg	2581	1658	-	Mobile element protein
		peg	3521	2661	-	Beta-lactamase (EC 3.5.2.6)	blaCTX-M-27
		peg	3516	3638	+	hypothetical protein
		peg	3805	3683	-	hypothetical protein
R4	PSRX01000098.1	peg	2225	210	-	Mobile element protein
		peg	2545	2817	+	Tryptophan synthase beta chain like (EC 4.2.1.20)
		peg	3739	2864	-	Beta-lactamase (EC 3.5.2.6)	blaCTX-M-15
	PSRX01000127.1	peg	154	288	+	hypothetical protein
		peg	438	316	-	hypothetical protein
		peg	433	1293	+	Beta-lactamase (EC 3.5.2.6)	blaCTX-M-27
R5	PSRY01000020.1	peg	75	716	+	VgrG protein
		peg	792	5291	+	core protein
		peg	5291	5668	+	hypothetical protein
		peg	5907	6083	+	Mobile element protein
		peg	6369	6521	+	Mobile element protein
		peg	6557	7021	+	Mobile element protein
		peg	7109	7351	+	Mobile element protein
		peg	8216	7446	-	Aliphatic amidase AmiE (EC 3.5.1.4)
		peg	8394	8843	+	Inhibitor of vertebrate lysozyme precursor
		peg	11330	8886	-	Butyryl-CoA dehydrogenase (EC 1.3.99.2)
		peg	11570	12148	+	Phosphoheptose isomerase 1 (EC 5.3.1.-)
		peg	12264	13031	+	Predicted glutamine amidotransferase
		peg	13742	13002	-	probable exported protein STY0357
		peg	14043	14792	+	Hypothetical lipoprotein yafL precursor
		peg	15244	14849	-	FIG00640507: hypothetical protein
		peg	17020	15281	-	Flagellar biosynthesis protein FlhA
		peg	16980	17750	+	Flagellar motor rotation protein MotB
		peg	17821	18876	+	DNA polymerase IV (EC 2.7.7.7)
		peg	18928	19221	+	Antitoxin YafN
		peg	19224	19622	+	Toxin YafO
		peg	19710	20084	+	Uncharacterized acetyltransferase YafP (EC 2.3.1.-)
		peg	20329	20583	+	Protein with similarity to RtcB
		peg	20552	20749	+	Peptide chain release factor homolog
		peg	20743	20883	+	Peptide chain release factor homolog
		peg	22397	20940	-	Aminoacyl-histidine dipeptidase (Peptidase D) (EC 3.4.13.3)
		peg	22658	23116	+	Xanthine-guanine phosphoribosyltransferase (EC 2.4.2.22)
		peg	23208	24452	+	Fermentation/respiration switch protein
		peg	24510	24911	+	Curlin genes transcriptional activator
		peg	26005	24950	-	Outer membrane pore protein E precursor
		peg	26293	27396	+	Glutamate 5-kinase (EC 2.7.2.11) / RNA-binding C-terminal domain PUA
		peg	27408	28661	+	Gamma-glutamyl phosphate reductase (EC 1.2.1.41)
		rna	28776	28851	+	tRNA-Thr-CGT
		peg	29218	29078	-	hypothetical protein
		peg	29685	29215	-	hypothetical protein
		peg	33241	30032	-	hypothetical protein
		peg	33557	34339	+	Ynd
		peg	34326	35246	+	Ync
		peg	36564	35680	-	Transcriptional regulator, LysR family
		peg	36751	37887	+	FIG00638564: hypothetical protein
		peg	37963	39156	+	Putative transcriptional regulator
		peg	40288	39335	-	Hypothetical protein YagQ
		peg	42496	40298	-	Periplasmic aromatic aldehyde oxidoreductase, molybdenum binding subunit YagR
		peg	43449	42493	-	Periplasmic aromatic aldehyde oxidoreductase, FAD binding subunit YagS
		peg	44135	43446	-	Periplasmic aromatic aldehyde oxidoreductase, iron-sulfur subunit YagT
		peg	44542	45156	+	DUF1440 domain-containing membrane protein
		peg	45703	45590	-	Ferredoxin
		peg	46758	46048	-	CFA/I fimbrial chaperone
		peg	48370	46727	-	CFA/I fimbrial minor adhesin
		peg	50885	48360	-	CFA/I fimbrial subunit C usher protein
		peg	51579	50911	-	CFA/I fimbrial auxiliary subunit
		peg	52224	51637	-	CFA/I fimbrial major subunit
		peg	52889	52299	-	FIGfam014588: Predicted regulator of CFA/I fimbriae
		peg	54065	53925	-	LSU ribosomal protein L36p
		peg	54328	54065	-	LSU ribosomal protein L31p @ LSU ribosomal protein L31p, zinc-independent
		peg	56399	55257	-	FIG00553873: hypothetical protein
		peg	57493	56573	-	FIG00637900: hypothetical protein
		peg	57587	58576	+	Transcriptional regulator
		peg	58776	59669	+	Transcriptional regulator, LysR family
		peg	60689	59700	-	Aldo-keto reductase
		peg	61567	60716	-	oxidoreductase, aldo/keto reductase family
		peg	62133	66383	+	Putative adhesin
		peg	67365	66508	-	Transcriptional regulator YkgA
		peg	67614	68483	+	2,5-diketo-D-gluconic acid reductase (EC 1.1.1.-)
		peg	69236	68643	-	Putative inner membrane protein
		peg	69484	69248	-	Putative periplasmic protein
		peg	70918	69593	-	Putative Dihydrolipoamide dehydrogenase (EC 1.8.1.4); Mercuric ion reductase (EC 1.16.1.1); PF00070 family, FAD-dependent NAD(P)-disulphide oxidoreductase
		peg	71145	71999	+	Putative HTH-type transcriptional regulator ykgD
		peg	72700	73245	+	Predicted L-lactate dehydrogenase, Fe-S oxidoreductase subunit YkgE
		peg	73256	74683	+	Predicted L-lactate dehydrogenase, Iron-sulfur cluster-binding subunit YkgF
		peg	74676	75371	+	Predicted L-lactate dehydrogenase, hypothetical protein subunit YkgG
		peg	75567	75445	-	FIG00642495: hypothetical protein
		peg	76282	75614	-	FIG00639487: hypothetical protein
		peg	78163	76493	-	Choline dehydrogenase (EC 1.1.99.1)
		peg	79649	78177	-	Betaine aldehyde dehydrogenase (EC 1.2.1.8)
		peg	80250	79663	-	HTH-type transcriptional regulator BetI
		peg	80379	82412	+	High-affinity choline uptake protein BetT
		peg	83093	84355	+	Mobile element protein
		peg	84336	84458	+	hypothetical protein
		peg	84611	85486	+	Beta-lactamase (EC 3.5.2.6)	blaCTX-M-15
		peg	85805	85533	-	Tryptophan synthase beta chain like (EC 4.2.1.20)
		peg	85913	87004	+	FIG074102: hypothetical protein
		peg	87100	87486	+	Carbamate kinase (EC 2.7.2.2)
		peg	87622	88497	+	Beta-lactamase (EC 3.5.2.6)	blaCTX-M-15
		peg	88816	88544	-	Tryptophan synthase beta chain like (EC 4.2.1.20)
		peg	88924	90015	+	FIG074102: hypothetical protein
R6	PSRZ01000043.1	peg	132	698	+	Putative HTH-type transcriptional regulator ybaO
		peg	728	2500	+	ATP-binding component of a transport system
		peg	2493	4274	+	Multidrug resistance-like ATP-binding protein mdlB
		peg	4455	4793	+	Nitrogen regulatory protein P-II, glnK
		peg	4823	6109	+	Ammonium transporter
		peg	7018	6158	-	Acyl-CoA thioesterase II (EC 3.1.2.-)
		peg	7236	7808	+	Glycoprotein-polysaccharide metabolism
		peg	8150	7839	-	methylated-DNA--protein-cysteine methyltransferase-related protein
		peg	8529	8882	+	RNA signal recognition particle 4.5S RNA
		peg	10474	8924	-	Uncharacterized protein ylaB
		peg	11108	10638	-	Putative inner membrane protein
		peg	11721	11224	-	Maltose O-acetyltransferase (EC 2.3.1.79)
		peg	12111	11893	-	Haemolysin expression modulating protein
		peg	12511	12137	-	FIG00948312: hypothetical protein
		peg	16206	13057	-	RND efflux system, inner membrane transporter CmeB
		peg	17314	16229	-	RND efflux system, membrane fusion protein CmeA
		peg	17564	17965	+	Transcription repressor of multidrug efflux pump acrAB operon, TetR (AcrR) family
		peg	18147	19409	+	Mobile element protein
		peg	19390	19512	+	hypothetical protein
		peg	19679	19557	-	hypothetical protein
		peg	19674	20534	+	Beta-lactamase (EC 3.5.2.6)	blaCTX-M-14
R7	PSSA01000095.1	peg	2225	210	-	Mobile element protein
		peg	2545	2817	+	Tryptophan synthase beta chain like (EC 4.2.1.20)
		peg	3739	2864	-	Beta-lactamase (EC 3.5.2.6)	blaCTX-M-15
	PSSA01000118.1	peg	32	271	+	Mobile element protein
		peg	438	316	-	hypothetical protein
		peg	433	1293	+	Beta-lactamase (EC 3.5.2.6)	blaCTX-M-27
R8	QAXQ01000106.1	peg	178	1053	+	Beta-lactamase (EC 3.5.2.6)	blaCTX-M-15
		peg	1372	1100	-	Tryptophan synthase beta chain like (EC 4.2.1.20)
		peg	1480	2571	+	FIG074102: hypothetical protein
R9	PSSB01000020.1	peg	156	656	+	Antirestriction protein ArdA
		peg	640	783	+	hypothetical protein
		peg	1389	1823	+	FIG01046738: hypothetical protein
		peg	1916	2182	+	YDFB protein
		peg	2359	2748	+	CcgAII protein
		peg	2745	3635	+	Mobile element protein
		peg	3764	3880	+	hypothetical protein
		peg	4162	3911	-	FIG00642528: hypothetical protein
		peg	4342	4196	-	FIG01046993: hypothetical protein
		peg	4742	5590	+	Z1226 protein
		peg	6011	5676	-	FIG01047424: hypothetical protein
		peg	6244	6576	+	Nickel ABC transporter, periplasmic nickel-binding protein NikA (TC 3.A.1.5.3)
		peg	6588	9308	+	involved in conjugative DNA transfer
		peg	11829	9529	-	FIG00640314: hypothetical protein
		peg	12934	11810	-	TrbB protein
		peg	14211	12931	-	TrbA
		peg	14897	15139	+	hypothetical protein
		peg	15378	15202	-	FIG00641806: hypothetical protein
		peg	15995	15528	-	putative nuclease
		peg	16165	15992	-	hypothetical protein
		peg	16154	16777	+	FIG00641946: hypothetical protein
		peg	17190	16975	-	FIG00643543: hypothetical protein
		peg	17562	17194	-	FIG00641173: hypothetical protein
		peg	17765	17574	-	hypothetical protein
		peg	18140	17853	-	FIG00642036: hypothetical protein
		peg	18425	18577	+	post-segregation killing protein
		peg	20301	18715	-	COG0568: DNA-directed RNA polymerase, sigma subunit (sigma70/sigma32)
		peg	21012	20575	-	surface exclusion protein
		peg	23481	21316	-	IncI1 plasmid conjugative transfer integral membrane protein TraY
		peg	24125	23556	-	IncI1 plasmid conjugative transfer protein TraX
		peg	25162	24122	-	IncI1 plasmid conjugative transfer protein TraW
		peg	25905	25285	-	IncI1 plasmid conjugative transfer protein TraV
		peg	28949	25905	-	IncI1 plasmid conjugative transfer protein TraU
		peg	29000	29251	+	FIG00644353: hypothetical protein
		peg	29870	29244	-	IncI1 plasmid conjugative transfer protein TraT
		peg	30228	29977	-	IncI1 plasmid conjugative transfer protein TraS
		peg	30683	30285	-	IncI1 plasmid conjugative transfer protein TraR
		peg	31260	30730	-	IncI1 plasmid conjugative transfer protein TraQ
		peg	31970	31257	-	IncI1 plasmid conjugative transfer protein TraP
		peg	33304	31967	-	IncI1 plasmid conjugative transfer protein TraO
		peg	34018	33308	-	IncI1 plasmid conjugative transfer protein TraN
		peg	34988	34293	-	IncI1 plasmid conjugative transfer protein TraM
		peg	35350	35000	-	IncI1 plasmid conjugative transfer protein TraL
		peg	39428	35367	-	IncI1 plasmid conjugative transfer DNA primase
		peg	40147	39782	-	hypothetical protein
		peg	40781	40344	-	Mobile element protein
		peg	41721	40861	-	Beta-lactamase (EC 3.5.2.6)	blaCTX-M-14
		peg	41716	41838	+	hypothetical protein
		peg	42005	41883	-	hypothetical protein
		peg	43248	41986	-	Mobile element protein
		peg	43950	43660	-	IncI1 plasmid conjugative transfer protein TraK
		peg	45095	43947	-	IncI1 plasmid conjugative transfer protein TraJ, related to pilus biogenesis/retracton protein
		peg	45915	45079	-	IncI1 plasmid conjugative transfer protein TraI
		peg	46331	45912	-	IncI1 plasmid conjugative transfer protein TraH
		peg	47676	46474	-	IncI1 plasmid conjugative transfer protein TraF
		peg	48599	47778	-	IncI1 plasmid conjugative transfer protein TraE
		peg	49936	48812	-	Shufflon-specific DNA recombinase
		peg	50075	50230	+	hypothetical protein
		peg	50612	50851	+	IncI1 plasmid conjugative transfer pilus-tip adhesin protein PilV
		peg	51152	50856	-	IncI1 plasmid conjugative transfer pilus-tip adhesin protein PilV
		peg	51281	51550	+	hypothetical protein
		peg	52794	51529	-	IncI1 plasmid conjugative transfer pilus-tip adhesin protein PilV
		peg	53303	52812	-	Type-IV sectretion leader peptidase/N-methyltransferase
		peg	53939	53454	-	IncI1 plasmid conjugative transfer putative membrane protein PilT
		peg	54520	53984	-	IncI1 plasmid conjugative transfer prepilin PilS
		peg	55676	54582	-	IncI1 plasmid conjugative transfer inner membrane protein PilR
		peg	57186	55678	-	IncI1 plasmid conjugative transfer ATPase PilQ
		peg	57747	57289	-	IncI1 plasmid pilus assembly protein PilP
		peg	59032	57737	-	IncI1 plasmid pilus assembly protein PilO
		peg	60672	59053	-	IncI1 plasmid conjugative transfer lipoprotein PilN
		peg	61141	60704	-	IncI1 plasmid conjugative transfer protein PilM
		peg	62215	61145	-	IncI1 plasmid conjugative transfer protein PilL
		peg	63358	63215	-	hypothetical protein
		peg	63658	63512	-	hypothetical protein
		peg	64389	63625	-	IncI1 plasmid conjugative transfer protein TraC
		peg	65068	64427	-	IncI1 plasmid conjugative transfer NusG-type transcription antiterminator TraB
		peg	65771	66643	+	RepA1
		peg	67103	66948	-	hypothetical protein
		peg	67338	67496	+	FIG00643981: hypothetical protein
		peg	67551	67820	+	Prevent host death protein, Phd antitoxin # D
		peg	67817	68098	+	YacB
		peg	68407	68294	-	hypothetical protein
		peg	68686	69522	+	Colanic acid biosynthesis acetyltransferase WcaB (EC 2.3.1.-)
		peg	70397	69804	-	FIG00644632: hypothetical protein
		peg	70751	72097	+	FIG00641828: hypothetical protein
		peg	72452	72267	-	hypothetical protein
		peg	72429	73133	+	Mobile element protein
		peg	73880	73743	-	hypothetical protein
		peg	75844	74573	-	Error-prone, lesion bypass DNA polymerase V (UmuC)
		peg	76281	75844	-	Error-prone repair protein UmuD
		peg	76526	76278	-	FIG00640646: hypothetical protein
		peg	76945	77847	+	FIG01048508: hypothetical protein
		peg	78125	78000	-	hypothetical protein
		peg	78232	78915	+	Adenine-specific methyltransferase (EC 2.1.1.72)
		peg	78916	79137	+	putative cytoplasmic protein
		peg	79151	79585	+	YcgB
		peg	79630	80607	+	FIG00638373: hypothetical protein
R10	PSSC01000020.1	peg	75	716	+	VgrG protein
		peg	792	5291	+	core protein
		peg	5291	5668	+	hypothetical protein
		peg	5907	6083	+	Mobile element protein
		peg	6168	6521	+	Mobile element protein
		peg	6557	7021	+	Mobile element protein
		peg	7109	7351	+	Mobile element protein
		peg	8216	7446	-	Aliphatic amidase AmiE (EC 3.5.1.4)
		peg	8394	8843	+	Inhibitor of vertebrate lysozyme precursor
		peg	11330	8886	-	Butyryl-CoA dehydrogenase (EC 1.3.99.2)
		peg	11570	12148	+	Phosphoheptose isomerase 1 (EC 5.3.1.-)
		peg	12264	13031	+	Predicted glutamine amidotransferase
		peg	13742	13002	-	probable exported protein STY0357
		peg	14043	14792	+	Hypothetical lipoprotein yafL precursor
		peg	15244	14849	-	FIG00640507: hypothetical protein
		peg	17020	15281	-	Flagellar biosynthesis protein FlhA
		peg	16980	17750	+	Flagellar motor rotation protein MotB
		peg	17821	18876	+	DNA polymerase IV (EC 2.7.7.7)
		peg	18928	19221	+	Antitoxin YafN
		peg	19224	19622	+	Toxin YafO
		peg	19710	20084	+	Uncharacterized acetyltransferase YafP (EC 2.3.1.-)
		peg	20329	20583	+	Protein with similarity to RtcB
		peg	20552	20749	+	Peptide chain release factor homolog
		peg	20743	20883	+	Peptide chain release factor homolog
		peg	22397	20940	-	Aminoacyl-histidine dipeptidase (Peptidase D) (EC 3.4.13.3)
		peg	22658	23116	+	Xanthine-guanine phosphoribosyltransferase (EC 2.4.2.22)
		peg	23208	24452	+	Fermentation/respiration switch protein
		peg	24510	24911	+	Curlin genes transcriptional activator
		peg	26005	24950	-	Outer membrane pore protein E precursor
		peg	26293	27396	+	Glutamate 5-kinase (EC 2.7.2.11) / RNA-binding C-terminal domain PUA
		peg	27408	28661	+	Gamma-glutamyl phosphate reductase (EC 1.2.1.41)
		rna	28776	28851	+	tRNA-Thr-CGT
		peg	29218	29078	-	hypothetical protein
		peg	29685	29215	-	hypothetical protein
		peg	33241	30032	-	hypothetical protein
		peg	33557	34339	+	Ynd
		peg	34326	35246	+	Ync
		peg	36564	35680	-	Transcriptional regulator, LysR family
		peg	36751	37887	+	FIG00638564: hypothetical protein
		peg	37963	39156	+	Putative transcriptional regulator
		peg	40288	39335	-	Hypothetical protein YagQ
		peg	42496	40298	-	Periplasmic aromatic aldehyde oxidoreductase, molybdenum binding subunit YagR
		peg	43449	42493	-	Periplasmic aromatic aldehyde oxidoreductase, FAD binding subunit YagS
		peg	44135	43446	-	Periplasmic aromatic aldehyde oxidoreductase, iron-sulfur subunit YagT
		peg	44542	45156	+	DUF1440 domain-containing membrane protein
		peg	45703	45590	-	Ferredoxin
		peg	46758	46048	-	CFA/I fimbrial chaperone
		peg	48370	46727	-	CFA/I fimbrial minor adhesin
		peg	50885	48360	-	CFA/I fimbrial subunit C usher protein
		peg	51579	50911	-	CFA/I fimbrial auxiliary subunit
		peg	52224	51637	-	CFA/I fimbrial major subunit
		peg	52841	52299	-	FIGfam014588: Predicted regulator of CFA/I fimbriae
		peg	54068	53925	-	LSU ribosomal protein L36p
		peg	54331	54065	-	LSU ribosomal protein L31p @ LSU ribosomal protein L31p, zinc-independent
		peg	56399	55257	-	FIG00553873: hypothetical protein
		peg	57493	56573	-	FIG00637900: hypothetical protein
		peg	57587	58576	+	Transcriptional regulator
		peg	58776	59669	+	Transcriptional regulator, LysR family
		peg	60689	59700	-	Aldo-keto reductase
		peg	61567	60716	-	oxidoreductase, aldo/keto reductase family
		peg	62133	66383	+	Putative adhesin
		peg	67365	66508	-	Transcriptional regulator YkgA
		peg	67614	68483	+	2,5-diketo-D-gluconic acid reductase (EC 1.1.1.-)
		peg	69236	68643	-	Putative inner membrane protein
		peg	69484	69248	-	Putative periplasmic protein
		peg	70918	69593	-	Putative Dihydrolipoamide dehydrogenase (EC 1.8.1.4); Mercuric ion reductase (EC 1.16.1.1); PF00070 family, FAD-dependent NAD(P)-disulphide oxidoreductase
		peg	71145	71999	+	Putative HTH-type transcriptional regulator ykgD
		peg	72700	73245	+	Predicted L-lactate dehydrogenase, Fe-S oxidoreductase subunit YkgE
		peg	73256	74683	+	Predicted L-lactate dehydrogenase, Iron-sulfur cluster-binding subunit YkgF
		peg	74676	75371	+	Predicted L-lactate dehydrogenase, hypothetical protein subunit YkgG
		peg	75567	75445	-	FIG00642495: hypothetical protein
		peg	76282	75614	-	FIG00639487: hypothetical protein
		peg	78163	76493	-	Choline dehydrogenase (EC 1.1.99.1)
		peg	79649	78177	-	Betaine aldehyde dehydrogenase (EC 1.2.1.8)
		peg	80250	79663	-	HTH-type transcriptional regulator BetI
		peg	80379	82412	+	High-affinity choline uptake protein BetT
		peg	83093	84355	+	Mobile element protein
		peg	84336	84458	+	hypothetical protein
		peg	84611	85486	+	Beta-lactamase (EC 3.5.2.6)	blaCTX-M-15
		peg	85805	85533	-	Tryptophan synthase beta chain like (EC 4.2.1.20)
		peg	85913	87004	+	FIG074102: hypothetical protein
		peg	87100	87486	+	Carbamate kinase (EC 2.7.2.2)
		peg	87622	88497	+	Beta-lactamase (EC 3.5.2.6)	blaCTX-M-15
		peg	88816	88544	-	Tryptophan synthase beta chain like (EC 4.2.1.20)
		peg	88924	90015	+	FIG074102: hypothetical protein
R11	PSSD01000040.1	peg	1598	738	-	Beta-lactamase (EC 3.5.2.6)	blaCTX-M-14
		peg	1593	1715	+	hypothetical protein
		peg	1882	1760	-	hypothetical protein
		peg	3125	1863	-	Mobile element protein
		peg	4701	3469	-	Transporter, MFS superfamily
		peg	5474	4713	-	ABC transporter (iron.B12.siderophore.hemin) , ATP-binding component
		peg	6511	5474	-	ABC transporter (iron.B12.siderophore.hemin) , permease component
		peg	7509	6511	-	ABC transporter (iron.B12.siderophore.hemin) , periplasmic substrate-binding component
		peg	7796	7659	-	Mobile element protein
		peg	8188	8042	-	hypothetical protein
		peg	8485	8360	-	hypothetical protein
		peg	9675	8713	-	Putative stability/partitioning protein encoded within prophage CP-933T
		peg	10084	9959	-	hypothetical protein
		peg	10191	10874	+	Adenine-specific methyltransferase (EC 2.1.1.72)
		peg	10875	11096	+	putative cytoplasmic protein
		peg	11110	11544	+	YcgB
		peg	11544	12371	+	FIG00638373: hypothetical protein
		peg	12787	13212	+	Putative antirestriction protein
R12	PSSE01000021.1	peg	156	656	+	Antirestriction protein ArdA
		peg	640	783	+	hypothetical protein
		peg	1389	1823	+	FIG01046738: hypothetical protein
		peg	1916	2182	+	YDFB protein
		peg	2359	2748	+	CcgAII protein
		peg	2745	3635	+	Mobile element protein
		peg	3764	3880	+	hypothetical protein
		peg	4162	3911	-	FIG00642528: hypothetical protein
		peg	4342	4196	-	FIG01046993: hypothetical protein
		peg	4742	5590	+	Z1226 protein
		peg	6011	5676	-	FIG01047424: hypothetical protein
		peg	6244	6576	+	Nickel ABC transporter, periplasmic nickel-binding protein NikA (TC 3.A.1.5.3)
		peg	6588	9308	+	involved in conjugative DNA transfer
		peg	11829	9529	-	FIG00640314: hypothetical protein
		peg	12934	11810	-	TrbB protein
		peg	14211	12931	-	TrbA
		peg	14897	15139	+	hypothetical protein
		peg	15378	15202	-	FIG00641806: hypothetical protein
		peg	15995	15528	-	putative nuclease
		peg	16165	15992	-	hypothetical protein
		peg	16154	16777	+	FIG00641946: hypothetical protein
		peg	17190	16975	-	FIG00643543: hypothetical protein
		peg	17562	17194	-	FIG00641173: hypothetical protein
		peg	17765	17574	-	hypothetical protein
		peg	18140	17853	-	FIG00642036: hypothetical protein
		peg	18425	18577	+	post-segregation killing protein
		peg	20301	18715	-	COG0568: DNA-directed RNA polymerase, sigma subunit (sigma70/sigma32)
		peg	21012	20575	-	surface exclusion protein
		peg	23481	21316	-	IncI1 plasmid conjugative transfer integral membrane protein TraY
		peg	24125	23556	-	IncI1 plasmid conjugative transfer protein TraX
		peg	25162	24122	-	IncI1 plasmid conjugative transfer protein TraW
		peg	25905	25285	-	IncI1 plasmid conjugative transfer protein TraV
		peg	28949	25905	-	IncI1 plasmid conjugative transfer protein TraU
		peg	29000	29251	+	FIG00644353: hypothetical protein
		peg	29870	29244	-	IncI1 plasmid conjugative transfer protein TraT
		peg	30228	29977	-	IncI1 plasmid conjugative transfer protein TraS
		peg	30683	30285	-	IncI1 plasmid conjugative transfer protein TraR
		peg	31260	30730	-	IncI1 plasmid conjugative transfer protein TraQ
		peg	31970	31257	-	IncI1 plasmid conjugative transfer protein TraP
		peg	33304	31967	-	IncI1 plasmid conjugative transfer protein TraO
		peg	33949	33308	-	IncI1 plasmid conjugative transfer protein TraN
		peg	34988	34293	-	IncI1 plasmid conjugative transfer protein TraM
		peg	35350	35000	-	IncI1 plasmid conjugative transfer protein TraL
		peg	39239	35367	-	IncI1 plasmid conjugative transfer DNA primase
		peg	40147	39782	-	hypothetical protein
		peg	40781	40344	-	Mobile element protein
		peg	41721	40861	-	Beta-lactamase (EC 3.5.2.6)	blaCTX-M-14
		peg	41716	41838	+	hypothetical protein
		peg	42005	41883	-	hypothetical protein
		peg	43248	41986	-	Mobile element protein
		peg	43950	43660	-	IncI1 plasmid conjugative transfer protein TraK
		peg	45095	43947	-	IncI1 plasmid conjugative transfer protein TraJ, related to pilus biogenesis/retracton protein
		peg	45915	45079	-	IncI1 plasmid conjugative transfer protein TraI
		peg	46331	45912	-	IncI1 plasmid conjugative transfer protein TraH
		peg	47676	46474	-	IncI1 plasmid conjugative transfer protein TraF
		peg	48599	47778	-	IncI1 plasmid conjugative transfer protein TraE
		peg	49936	48812	-	Shufflon-specific DNA recombinase
		peg	50075	50230	+	hypothetical protein
		peg	51042	50773	-	hypothetical protein
		peg	51189	51428	+	IncI1 plasmid conjugative transfer pilus-tip adhesin protein PilV
		peg	52794	51433	-	IncI1 plasmid conjugative transfer pilus-tip adhesin protein PilV
		peg	53303	52812	-	Type-IV sectretion leader peptidase/N-methyltransferase
		peg	53939	53454	-	IncI1 plasmid conjugative transfer putative membrane protein PilT
		peg	54520	53984	-	IncI1 plasmid conjugative transfer prepilin PilS
		peg	55676	54582	-	IncI1 plasmid conjugative transfer inner membrane protein PilR
		peg	57186	55678	-	IncI1 plasmid conjugative transfer ATPase PilQ
		peg	57747	57289	-	IncI1 plasmid pilus assembly protein PilP
		peg	59032	57737	-	IncI1 plasmid pilus assembly protein PilO
		peg	60672	59053	-	IncI1 plasmid conjugative transfer lipoprotein PilN
		peg	61141	60704	-	IncI1 plasmid conjugative transfer protein PilM
		peg	62215	61145	-	IncI1 plasmid conjugative transfer protein PilL
		peg	63358	63215	-	hypothetical protein
		peg	63658	63512	-	hypothetical protein
		peg	64287	63625	-	IncI1 plasmid conjugative transfer protein TraC
		peg	65068	64427	-	IncI1 plasmid conjugative transfer NusG-type transcription antiterminator TraB
		peg	65771	66643	+	RepA1
		peg	67103	66948	-	hypothetical protein
		peg	67338	67496	+	FIG00643981: hypothetical protein
		peg	67551	67820	+	Prevent host death protein, Phd antitoxin # D
		peg	67817	68098	+	YacB
		peg	68407	68294	-	hypothetical protein
		peg	68686	69522	+	Colanic acid biosynthesis acetyltransferase WcaB (EC 2.3.1.-)
		peg	70397	69804	-	FIG00644632: hypothetical protein
		peg	70751	72097	+	FIG00641828: hypothetical protein
		peg	72452	72267	-	hypothetical protein
		peg	72429	73133	+	Mobile element protein
		peg	73880	73743	-	hypothetical protein
		peg	75844	74573	-	Error-prone, lesion bypass DNA polymerase V (UmuC)
		peg	76281	75844	-	Error-prone repair protein UmuD
		peg	76526	76278	-	FIG00640646: hypothetical protein
		peg	76945	77847	+	FIG01048508: hypothetical protein
		peg	78125	78000	-	hypothetical protein
		peg	78232	78915	+	Adenine-specific methyltransferase (EC 2.1.1.72)
		peg	78916	79137	+	putative cytoplasmic protein
		peg	79151	79585	+	YcgB
		peg	79630	80607	+	FIG00638373: hypothetical protein
R13	PSSF01000020.1	peg	75	716	+	VgrG protein
		peg	792	5291	+	core protein
		peg	5291	5668	+	hypothetical protein
		peg	5907	6083	+	Mobile element protein
		peg	6369	6521	+	Mobile element protein
		peg	6557	7021	+	Mobile element protein
		peg	7109	7351	+	Mobile element protein
		peg	8216	7446	-	Aliphatic amidase AmiE (EC 3.5.1.4)
		peg	8394	8843	+	Inhibitor of vertebrate lysozyme precursor
		peg	11330	8886	-	Butyryl-CoA dehydrogenase (EC 1.3.99.2)
		peg	11570	12148	+	Phosphoheptose isomerase 1 (EC 5.3.1.-)
		peg	12264	13031	+	Predicted glutamine amidotransferase
		peg	13742	13002	-	probable exported protein STY0357
		peg	14043	14792	+	Hypothetical lipoprotein yafL precursor
		peg	15244	14849	-	FIG00640507: hypothetical protein
		peg	17020	15281	-	Flagellar biosynthesis protein FlhA
		peg	16980	17750	+	Flagellar motor rotation protein MotB
		peg	17821	18876	+	DNA polymerase IV (EC 2.7.7.7)
		peg	18928	19221	+	Antitoxin YafN
		peg	19224	19622	+	Toxin YafO
		peg	19710	20084	+	Uncharacterized acetyltransferase YafP (EC 2.3.1.-)
		peg	20329	20583	+	Protein with similarity to RtcB
		peg	20552	20749	+	Peptide chain release factor homolog
		peg	20743	20883	+	Peptide chain release factor homolog
		peg	22397	20940	-	Aminoacyl-histidine dipeptidase (Peptidase D) (EC 3.4.13.3)
		peg	22658	23116	+	Xanthine-guanine phosphoribosyltransferase (EC 2.4.2.22)
		peg	23208	24452	+	Fermentation/respiration switch protein
		peg	24510	24911	+	Curlin genes transcriptional activator
		peg	26005	24950	-	Outer membrane pore protein E precursor
		peg	26293	27396	+	Glutamate 5-kinase (EC 2.7.2.11) / RNA-binding C-terminal domain PUA
		peg	27408	28661	+	Gamma-glutamyl phosphate reductase (EC 1.2.1.41)
		rna	28776	28851	+	tRNA-Thr-CGT
		peg	29218	29078	-	hypothetical protein
		peg	29685	29215	-	hypothetical protein
		peg	33241	30032	-	hypothetical protein
		peg	33557	34339	+	Ynd
		peg	34326	35246	+	Ync
		peg	36564	35680	-	Transcriptional regulator, LysR family
		peg	36751	37887	+	FIG00638564: hypothetical protein
		peg	37963	39156	+	Putative transcriptional regulator
		peg	40288	39335	-	Hypothetical protein YagQ
		peg	42496	40298	-	Periplasmic aromatic aldehyde oxidoreductase, molybdenum binding subunit YagR
		peg	43449	42493	-	Periplasmic aromatic aldehyde oxidoreductase, FAD binding subunit YagS
		peg	44135	43446	-	Periplasmic aromatic aldehyde oxidoreductase, iron-sulfur subunit YagT
		peg	44542	45156	+	DUF1440 domain-containing membrane protein
		peg	45703	45590	-	Ferredoxin
		peg	46758	46048	-	CFA/I fimbrial chaperone
		peg	48370	46727	-	CFA/I fimbrial minor adhesin
		peg	50885	48360	-	CFA/I fimbrial subunit C usher protein
		peg	51579	50911	-	CFA/I fimbrial auxiliary subunit
		peg	52224	51637	-	CFA/I fimbrial major subunit
		peg	52841	52299	-	FIGfam014588: Predicted regulator of CFA/I fimbriae
		peg	54065	53925	-	LSU ribosomal protein L36p
		peg	54331	54065	-	LSU ribosomal protein L31p @ LSU ribosomal protein L31p, zinc-independent
		peg	56399	55257	-	FIG00553873: hypothetical protein
		peg	57493	56573	-	FIG00637900: hypothetical protein
		peg	57587	58576	+	Transcriptional regulator
		peg	58776	59669	+	Transcriptional regulator, LysR family
		peg	60689	59700	-	Aldo-keto reductase
		peg	61567	60716	-	oxidoreductase, aldo/keto reductase family
		peg	62133	66383	+	Putative adhesin
		peg	67365	66508	-	Transcriptional regulator YkgA
		peg	67614	68483	+	2,5-diketo-D-gluconic acid reductase (EC 1.1.1.-)
		peg	69236	68643	-	Putative inner membrane protein
		peg	69484	69248	-	Putative periplasmic protein
		peg	70918	69593	-	Putative Dihydrolipoamide dehydrogenase (EC 1.8.1.4); Mercuric ion reductase (EC 1.16.1.1); PF00070 family, FAD-dependent NAD(P)-disulphide oxidoreductase
		peg	71145	71999	+	Putative HTH-type transcriptional regulator ykgD
		peg	72700	73245	+	Predicted L-lactate dehydrogenase, Fe-S oxidoreductase subunit YkgE
		peg	73256	74683	+	Predicted L-lactate dehydrogenase, Iron-sulfur cluster-binding subunit YkgF
		peg	74676	75371	+	Predicted L-lactate dehydrogenase, hypothetical protein subunit YkgG
		peg	75567	75445	-	FIG00642495: hypothetical protein
		peg	76282	75614	-	FIG00639487: hypothetical protein
		peg	78163	76493	-	Choline dehydrogenase (EC 1.1.99.1)
		peg	79649	78177	-	Betaine aldehyde dehydrogenase (EC 1.2.1.8)
		peg	80250	79663	-	HTH-type transcriptional regulator BetI
		peg	80379	82412	+	High-affinity choline uptake protein BetT
		peg	83093	84355	+	Mobile element protein
		peg	84336	84458	+	hypothetical protein
		peg	84611	85486	+	Beta-lactamase (EC 3.5.2.6)	blaCTX-M-15
		peg	85805	85533	-	Tryptophan synthase beta chain like (EC 4.2.1.20)
		peg	85913	87004	+	FIG074102: hypothetical protein
		peg	87100	87486	+	Carbamate kinase (EC 2.7.2.2)
		peg	87622	88497	+	Beta-lactamase (EC 3.5.2.6)	blaCTX-M-15
		peg	88816	88544	-	Tryptophan synthase beta chain like (EC 4.2.1.20)
		peg	88924	90015	+	FIG074102: hypothetical protein
R14	PSSG01000074.1	peg	123	827	+	FIG00640239: hypothetical protein
		peg	827	1345	+	FIG00639761: hypothetical protein
		peg	1766	1350	-	Fosfomycin resistance protein FosA
		peg	2298	2020	-	Putative transposase
		peg	3238	2378	-	Beta-lactamase (EC 3.5.2.6)	blaCTX-M-14
		peg	3233	3355	+	hypothetical protein
R16	PSSI01000050.1	peg	1778	753	-	Probable tonB-dependent receptor yncD precursor
		peg	2830	1907	-	Mobile element protein
		peg	3770	2910	-	Beta-lactamase (EC 3.5.2.6)	blaCTX-M-27
		peg	3765	3887	+	hypothetical protein
		peg	4054	3932	-	hypothetical protein
R18	PSSK01000115.1	peg	454	332	-	hypothetical protein
		peg	458	1309	+	Beta-lactamase (EC 3.5.2.6)	blaCTX-M-14
	PSSK01000093.1	peg	199	321	+	hypothetical protein
		peg	553	1428	+	Beta-lactamase (EC 3.5.2.6)	blaCTX-M-55
		peg	1681	1475	-	Tryptophan synthase beta chain like (EC 4.2.1.20)
		peg	2170	2054	-	hypothetical protein
		peg	2875	2210	-	Beta-lactamase (EC 3.5.2.6)	blaTEM-1B
R19	PSSL01000020.1	peg	156	656	+	Antirestriction protein ArdA
		peg	640	783	+	hypothetical protein
		peg	1389	1823	+	FIG01046738: hypothetical protein
		peg	1916	2182	+	YDFB protein
		peg	2359	2748	+	CcgAII protein
		peg	2745	3635	+	Mobile element protein
		peg	3764	3880	+	hypothetical protein
		peg	4162	3911	-	FIG00642528: hypothetical protein
		peg	4342	4196	-	FIG01046993: hypothetical protein
		peg	4742	5590	+	Z1226 protein
		peg	6011	5676	-	FIG01047424: hypothetical protein
		peg	6244	6576	+	Nickel ABC transporter, periplasmic nickel-binding protein NikA (TC 3.A.1.5.3)
		peg	6588	9308	+	involved in conjugative DNA transfer
		peg	11829	9529	-	FIG00640314: hypothetical protein
		peg	12934	11810	-	TrbB protein
		peg	14211	12931	-	TrbA
		peg	14897	15139	+	hypothetical protein
		peg	15378	15202	-	FIG00641806: hypothetical protein
		peg	15995	15528	-	putative nuclease
		peg	16165	15992	-	hypothetical protein
		peg	16154	16777	+	FIG00641946: hypothetical protein
		peg	17190	16975	-	FIG00643543: hypothetical protein
		peg	17562	17194	-	FIG00641173: hypothetical protein
		peg	17765	17574	-	hypothetical protein
		peg	18140	17853	-	FIG00642036: hypothetical protein
		peg	18425	18577	+	post-segregation killing protein
		peg	20301	18715	-	COG0568: DNA-directed RNA polymerase, sigma subunit (sigma70/sigma32)
		peg	21012	20575	-	surface exclusion protein
		peg	23481	21316	-	IncI1 plasmid conjugative transfer integral membrane protein TraY
		peg	24125	23556	-	IncI1 plasmid conjugative transfer protein TraX
		peg	25162	24122	-	IncI1 plasmid conjugative transfer protein TraW
		peg	25905	25285	-	IncI1 plasmid conjugative transfer protein TraV
		peg	28949	25905	-	IncI1 plasmid conjugative transfer protein TraU
		peg	29000	29251	+	FIG00644353: hypothetical protein
		peg	29870	29244	-	IncI1 plasmid conjugative transfer protein TraT
		peg	30228	29977	-	IncI1 plasmid conjugative transfer protein TraS
		peg	30683	30285	-	IncI1 plasmid conjugative transfer protein TraR
		peg	31260	30730	-	IncI1 plasmid conjugative transfer protein TraQ
		peg	31970	31257	-	IncI1 plasmid conjugative transfer protein TraP
		peg	33304	31967	-	IncI1 plasmid conjugative transfer protein TraO
		peg	33949	33308	-	IncI1 plasmid conjugative transfer protein TraN
		peg	34988	34293	-	IncI1 plasmid conjugative transfer protein TraM
		peg	35350	35000	-	IncI1 plasmid conjugative transfer protein TraL
		peg	39239	35367	-	IncI1 plasmid conjugative transfer DNA primase
		peg	40147	39782	-	hypothetical protein
		peg	40781	40344	-	Mobile element protein
		peg	41721	40861	-	Beta-lactamase (EC 3.5.2.6)	blaCTX-M-14
		peg	41716	41838	+	hypothetical protein
		peg	42005	41883	-	hypothetical protein
		peg	43248	41986	-	Mobile element protein
		peg	43950	43660	-	IncI1 plasmid conjugative transfer protein TraK
		peg	45095	43947	-	IncI1 plasmid conjugative transfer protein TraJ, related to pilus biogenesis/retracton protein
		peg	45915	45079	-	IncI1 plasmid conjugative transfer protein TraI
		peg	46331	45912	-	IncI1 plasmid conjugative transfer protein TraH
		peg	47676	46474	-	IncI1 plasmid conjugative transfer protein TraF
		peg	48599	47778	-	IncI1 plasmid conjugative transfer protein TraE
		peg	49936	48812	-	Shufflon-specific DNA recombinase
		peg	50075	50230	+	hypothetical protein
		peg	51042	50773	-	hypothetical protein
		peg	51171	51467	+	IncI1 plasmid conjugative transfer pilus-tip adhesin protein PilV
		peg	52794	51472	-	IncI1 plasmid conjugative transfer pilus-tip adhesin protein PilV
		peg	53303	52812	-	Type-IV sectretion leader peptidase/N-methyltransferase
		peg	53939	53454	-	IncI1 plasmid conjugative transfer putative membrane protein PilT
		peg	54520	53984	-	IncI1 plasmid conjugative transfer prepilin PilS
		peg	55676	54582	-	IncI1 plasmid conjugative transfer inner membrane protein PilR
		peg	57186	55678	-	IncI1 plasmid conjugative transfer ATPase PilQ
		peg	57747	57289	-	IncI1 plasmid pilus assembly protein PilP
		peg	59032	57737	-	IncI1 plasmid pilus assembly protein PilO
		peg	60672	59053	-	IncI1 plasmid conjugative transfer lipoprotein PilN
		peg	61141	60704	-	IncI1 plasmid conjugative transfer protein PilM
		peg	62215	61145	-	IncI1 plasmid conjugative transfer protein PilL
		peg	63358	63215	-	hypothetical protein
		peg	63658	63512	-	hypothetical protein
		peg	64287	63625	-	IncI1 plasmid conjugative transfer protein TraC
		peg	65068	64427	-	IncI1 plasmid conjugative transfer NusG-type transcription antiterminator TraB
		peg	65771	66643	+	RepA1
		peg	66765	66652	-	hypothetical protein
		peg	67103	66948	-	hypothetical protein
		peg	67338	67496	+	FIG00643981: hypothetical protein
		peg	67551	67820	+	Prevent host death protein, Phd antitoxin # D
		peg	67817	68098	+	YacB
		peg	68407	68294	-	hypothetical protein
		peg	68686	69522	+	Colanic acid biosynthesis acetyltransferase WcaB (EC 2.3.1.-)
		peg	70397	69804	-	FIG00644632: hypothetical protein
		peg	70751	72097	+	FIG00641828: hypothetical protein
		peg	72452	72267	-	hypothetical protein
		peg	72429	73133	+	Mobile element protein
		peg	73880	73743	-	hypothetical protein
		peg	75844	74573	-	Error-prone, lesion bypass DNA polymerase V (UmuC)
		peg	76281	75844	-	Error-prone repair protein UmuD
		peg	76526	76278	-	FIG00640646: hypothetical protein
		peg	76945	77847	+	FIG01048508: hypothetical protein
		peg	78125	78000	-	hypothetical protein
		peg	78232	78915	+	Adenine-specific methyltransferase (EC 2.1.1.72)
		peg	78916	79137	+	putative cytoplasmic protein
		peg	79151	79585	+	YcgB
		peg	79630	80607	+	FIG00638373: hypothetical protein
R20	PSSM01000020.1	peg	75	716	+	VgrG protein
		peg	792	5291	+	core protein
		peg	5291	5668	+	hypothetical protein
		peg	5907	6083	+	Mobile element protein
		peg	6168	6521	+	Mobile element protein
		peg	6557	7021	+	Mobile element protein
		peg	7109	7351	+	Mobile element protein
		peg	8216	7446	-	Aliphatic amidase AmiE (EC 3.5.1.4)
		peg	8394	8843	+	Inhibitor of vertebrate lysozyme precursor
		peg	11330	8886	-	Butyryl-CoA dehydrogenase (EC 1.3.99.2)
		peg	11570	12148	+	Phosphoheptose isomerase 1 (EC 5.3.1.-)
		peg	12264	13031	+	Predicted glutamine amidotransferase
		peg	13742	13002	-	probable exported protein STY0357
		peg	14043	14792	+	Hypothetical lipoprotein yafL precursor
		peg	15223	14849	-	FIG00640507: hypothetical protein
		peg	17020	15281	-	Flagellar biosynthesis protein FlhA
		peg	16980	17750	+	Flagellar motor rotation protein MotB
		peg	17821	18876	+	DNA polymerase IV (EC 2.7.7.7)
		peg	18928	19221	+	Antitoxin YafN
		peg	19224	19622	+	Toxin YafO
		peg	19710	20084	+	Uncharacterized acetyltransferase YafP (EC 2.3.1.-)
		peg	20329	20583	+	Protein with similarity to RtcB
		peg	20552	20749	+	Peptide chain release factor homolog
		peg	20743	20883	+	Peptide chain release factor homolog
		peg	22397	20940	-	Aminoacyl-histidine dipeptidase (Peptidase D) (EC 3.4.13.3)
		peg	22658	23116	+	Xanthine-guanine phosphoribosyltransferase (EC 2.4.2.22)
		peg	23208	24452	+	Fermentation/respiration switch protein
		peg	24510	24911	+	Curlin genes transcriptional activator
		peg	26005	24950	-	Outer membrane pore protein E precursor
		peg	26293	27396	+	Glutamate 5-kinase (EC 2.7.2.11) / RNA-binding C-terminal domain PUA
		peg	27408	28661	+	Gamma-glutamyl phosphate reductase (EC 1.2.1.41)
		rna	28776	28851	+	tRNA-Thr-CGT
		peg	29218	29078	-	hypothetical protein
		peg	29685	29215	-	hypothetical protein
		peg	33241	30032	-	hypothetical protein
		peg	33557	34339	+	Ynd
		peg	34326	35246	+	Ync
		peg	36564	35680	-	Transcriptional regulator, LysR family
		peg	36751	37887	+	FIG00638564: hypothetical protein
		peg	37963	39156	+	Putative transcriptional regulator
		peg	40288	39335	-	Hypothetical protein YagQ
		peg	42496	40298	-	Periplasmic aromatic aldehyde oxidoreductase, molybdenum binding subunit YagR
		peg	43449	42493	-	Periplasmic aromatic aldehyde oxidoreductase, FAD binding subunit YagS
		peg	44135	43446	-	Periplasmic aromatic aldehyde oxidoreductase, iron-sulfur subunit YagT
		peg	44542	45156	+	DUF1440 domain-containing membrane protein
		peg	45703	45590	-	Ferredoxin
		peg	46758	46048	-	CFA/I fimbrial chaperone
		peg	48370	46727	-	CFA/I fimbrial minor adhesin
		peg	50885	48360	-	CFA/I fimbrial subunit C usher protein
		peg	51579	50911	-	CFA/I fimbrial auxiliary subunit
		peg	52224	51637	-	CFA/I fimbrial major subunit
		peg	52841	52299	-	FIGfam014588: Predicted regulator of CFA/I fimbriae
		peg	54065	53925	-	LSU ribosomal protein L36p
		peg	54331	54065	-	LSU ribosomal protein L31p @ LSU ribosomal protein L31p, zinc-independent
		peg	56399	55257	-	FIG00553873: hypothetical protein
		peg	57493	56573	-	FIG00637900: hypothetical protein
		peg	57587	58576	+	Transcriptional regulator
		peg	58776	59669	+	Transcriptional regulator, LysR family
		peg	60689	59700	-	Aldo-keto reductase
		peg	61567	60716	-	oxidoreductase, aldo/keto reductase family
		peg	62133	66383	+	Putative adhesin
		peg	67365	66508	-	Transcriptional regulator YkgA
		peg	67614	68483	+	2,5-diketo-D-gluconic acid reductase (EC 1.1.1.-)
		peg	69236	68643	-	Putative inner membrane protein
		peg	69484	69248	-	Putative periplasmic protein
		peg	70918	69593	-	Putative Dihydrolipoamide dehydrogenase (EC 1.8.1.4); Mercuric ion reductase (EC 1.16.1.1); PF00070 family, FAD-dependent NAD(P)-disulphide oxidoreductase
		peg	71145	71999	+	Putative HTH-type transcriptional regulator ykgD
		peg	72700	73245	+	Predicted L-lactate dehydrogenase, Fe-S oxidoreductase subunit YkgE
		peg	73256	74683	+	Predicted L-lactate dehydrogenase, Iron-sulfur cluster-binding subunit YkgF
		peg	74676	75371	+	Predicted L-lactate dehydrogenase, hypothetical protein subunit YkgG
		peg	75567	75445	-	FIG00642495: hypothetical protein
		peg	76282	75614	-	FIG00639487: hypothetical protein
		peg	78163	76493	-	Choline dehydrogenase (EC 1.1.99.1)
		peg	79649	78177	-	Betaine aldehyde dehydrogenase (EC 1.2.1.8)
		peg	80250	79663	-	HTH-type transcriptional regulator BetI
		peg	80379	82412	+	High-affinity choline uptake protein BetT
		peg	83093	84355	+	Mobile element protein
		peg	84336	84458	+	hypothetical protein
		peg	84611	85486	+	Beta-lactamase (EC 3.5.2.6)	blaCTX-M-15
		peg	85805	85533	-	Tryptophan synthase beta chain like (EC 4.2.1.20)
		peg	85913	87004	+	FIG074102: hypothetical protein
		peg	87100	87486	+	Carbamate kinase (EC 2.7.2.2)
		peg	87622	88497	+	Beta-lactamase (EC 3.5.2.6)	blaCTX-M-15
		peg	88816	88544	-	Tryptophan synthase beta chain like (EC 4.2.1.20)
		peg	88924	90015	+	FIG074102: hypothetical protein
